# Supplementary material for: Group sequential methods for the Mann-Whitney parameter
Source: Stat Methods Med Res. 2022 Jun 13;31(10):2004–20. doi: 10.1177/09622802221107103 (PMC9523827; doi:10.1177/09622802221107103)
Supplement: sj-R-2-smm-10.1177_09622802221107103 - Supplemental material for Group sequential methods for the Mann-Whitney parameter [file sj-R-2-smm-10.1177_09622802221107103.R]

################################################################# Power formula Code
#### Group sequential methods for the Mann-Whitney parameter #### 5-point Beta distribution
#################################################################
# load packages
library(rpact)
library(mvtnorm)
#### Define functions ####
getFixedSampleSize <- function(alpha=0.025,beta=0.2,p,t=0.5,s22df1,f12df2,f02df0){
  p2   <- p^2
  p1p2 <- (p*(1-p))^2
  pmh2 <- (p-0.5)^2
  ###########
  psi  <- log(p/(1-p))
  psi2 <- psi^2
  ###########
  mt   <- 1-t
  tmt  <- t*mt
  ###########
  sigma_0  <- sqrt( (f02df0-0.25)/tmt)
  sigma2_A <- (s22df1-p2)/t + (f12df2-p2)/mt
  sigma_A  <- sqrt(sigma2_A)
  ###########
  za   <- qnorm(1-alpha)
  zb   <- qnorm(1-beta)
  zab2 <- (za+zb)^2
  ###########
  N_Happ  <- (sigma_A*zb + sigma_0*za)^2/pmh2
  N_BM    <- zab2*sigma2_A/pmh2
  N_LOGIT <- zab2*sigma2_A/(psi2*p1p2)
  return(data.frame(N_Happ,N_BM,N_LOGIT))
}
getFixedPower      <- function(N=100,alpha=0.025,p,t=0.5,s22df1,f12df2,f02df0,ties){
  p1p <- p*(1-p)
  p2  <- p^2
  ###########
  psi  <- log(p/(1-p))
  ###########
  mt   <- 1-t
  tmt  <- t*mt
  #############
  Ntmt  <- tmt*N  
  Nm2   <- N-2
  Nmd34 <- (N-3)/4
  ###########
  sigma_0  <- sqrt( (f02df0-0.25)/tmt)
  sigma_A  <- sqrt( (s22df1-p2)/t + (f12df2-p2)/mt )
  sigma_0R <- sqrt( (Nm2*f02df0-Nmd34 - 0.25*ties)/Ntmt )
  ###########
  za     <- qnorm(1-alpha)
  shift  <- sqrt(N)/sigma_A*(p-0.5)
  shift2 <- sqrt(N)/sigma_A*p1p*psi
  POWER_0  <- pnorm(-sigma_0/sigma_A*za+shift)
  POWER_0R <- pnorm(-sigma_0R/sigma_A*za+shift)
  POWER_BM <- pnorm(-za+shift)
  POWER_LOGIT <- pnorm(-za+shift2)
  return(data.frame(POWER_0,POWER_0R,POWER_BM,POWER_LOGIT,sigma_0,sigma_0R,sigma_A))
}
getInf             <- function(N=100,t=t,s22df1,f12df2,f02df0,ties){
  p1p2 <- (p*(1-p))^2
  p2   <- p^2
  ###########
  psi  <- log(p/(1-p))
  ###########
  mt   <- 1-t
  tmt  <- t*mt
  ###########
  Ntmt  <- tmt*N  
  Nm2   <- N-2
  Nmd34 <- (N-3)/4
  ###########
  INF_0   <- N / ( (f02df0-0.25)/tmt)
  INF_BM  <- N / ( (s22df1-p2)/t + (f12df2-p2)/mt )
  INF_WMW <- N / ( (Nm2*f02df0-Nmd34 - 0.25*ties)/Ntmt )
  INF_LOGIT <- INF_BM*p1p2
  ###########
  return(data.frame(INF_0,INF_WMW,INF_BM,INF_LOGIT))
}
getPower2stage     <- function(n1,t,s22df1,f12df2,f02df0,ties,test="WMW",errorspending="asP",alpha=0.025){
  N  <- 2*n1
  Inf1 <- getInf(N=n1,t=t,s22df1=s22df1,f12df2=f12df2,f02df0=f02df0,ties=ties)
  Inf2 <- getInf(N=N, t=t,s22df1=s22df1,f12df2=f12df2,f02df0=f02df0,ties=ties)
  ####
  if(test=="WMW"){
    cor_WMW <- (Inf1/Inf2)$INF_WMW
    c <- getDesignGroupSequential(sided = 1, alpha = alpha, kMax=2,informationRates = c(cor_WMW, 1), typeOfDesign = errorspending)$criticalValues
    upper1 <- c[1]*sqrt(Inf1$INF_BM/Inf1$INF_WMW)-sqrt(Inf1$INF_BM)*(p-0.5)
    upper2 <- c[2]*sqrt(Inf2$INF_BM/Inf2$INF_WMW)-sqrt(Inf2$INF_BM)*(p-0.5)
  }
  if(test=="BM"){
    c <- getDesignGroupSequential(sided = 1, alpha = alpha, kMax=2,informationRates = c(0.5, 1), typeOfDesign = errorspending)$criticalValues
    upper1 <- c[1]-sqrt(Inf1$INF_BM)*(p-0.5)
    upper2 <- c[2]-sqrt(Inf2$INF_BM)*(p-0.5)
  }
  if(test=="LOGIT"){
    c <- getDesignGroupSequential(sided = 1, alpha = alpha, kMax=2,informationRates = c(0.5, 1), typeOfDesign = errorspending)$criticalValues
    upper1 <- c[1]-sqrt(Inf1$INF_LOGIT)*psi
    upper2 <- c[2]-sqrt(Inf2$INF_LOGIT)*psi
  }
  ####
  corr  <- matrix(c(1,sqrt(0.5),sqrt(0.5),1),2,2)
  power <- 1-pmvnorm(lower=c(-Inf,-Inf),upper=c(upper1,upper2),corr=corr,mean=c(0,0))
  return(power)
}
getProb5pointBeta      <- function(alpha,beta){
  Fp1 <- pbeta(0.2,shape1=alpha,shape2=beta)
  Fp2 <- pbeta(0.4,shape1=alpha,shape2=beta)
  Fp3 <- pbeta(0.6,shape1=alpha,shape2=beta) 
  Fp4 <- pbeta(0.8,shape1=alpha,shape2=beta)
  Fp5 <- pbeta(1.0,shape1=alpha,shape2=beta)
  ######
  p1 <- Fp1
  p2 <- Fp2 - Fp1
  p3 <- Fp3 - Fp2
  p4 <- Fp4 - Fp3
  p5 <- Fp5 - Fp4
  ######
  p  <- c(p1,p2,p3,p4,p5)
  Fp <- c(Fp1,Fp2,Fp3,Fp4,Fp5)
  Fm <- Fp - p
  Fn <- 0.5*(Fp+Fm)
  ######
  return(list(p=p,Fn=Fn,Fp=Fp,Fm=Fm))
}

######################################
## 1 ## 5-point Beta distribution #### equal allocation
######################################
p   <- 0.6
psi <- log(p/(1-p))
t   <- 0.5
mt  <- 1-t
####
#a1 <- 5
b1  <- 4
a2  <- 5
b2  <- 4
####
dist2 <- getProb5pointBeta(a2,b2)
d_f2  <- dist2$p
f_f2  <- dist2$Fn
s_f2  <- 1-f_f2
####
npe_beta <- function(a1) {sum(getProb5pointBeta(a1,b1)$Fn*d_f2)-p}
a1 <- uniroot(npe_beta,c(0,6),tol=0.0000001)$root
dist1 <- getProb5pointBeta(a1,b1)
d_f1  <- dist1$p
f_f1  <- dist1$Fn
####
f_f0  <- t*f_f1+mt*f_f2
d_f0  <- t*d_f1+mt*d_f2
####

s22df1 <- sum(s_f2^2*d_f1)
f12df2 <- sum(f_f1^2*d_f2)
f02df0 <- sum(f_f0^2*d_f0)
ties   <- sum(d_f0*d_f0)

c(s22df1,f12df2,f02df0,ties)

####
getFixedSampleSize(alpha=0.025,beta=0.2,p=p,t=t,s22df1=s22df1,f12df2=f12df2,f02df0=f02df0)
getFixedPower(N=230,alpha=0.025,p=p,t=t,s22df1=s22df1,f12df2=f12df2,f02df0=f02df0,ties=ties)
####

#### Sample size in a two stage design

getPower2stage(n1=130,t=t,s22df1=s22df1,f12df2=f12df2,f02df0=f02df0,ties=ties,test="WMW",errorspending="asP",alpha=0.025)
getPower2stage(n1=129,t=t,s22df1=s22df1,f12df2=f12df2,f02df0=f02df0,ties=ties,test="WMW",errorspending="asP",alpha=0.025)

getPower2stage(n1=124,t=t,s22df1=s22df1,f12df2=f12df2,f02df0=f02df0,ties=ties,test="BM",errorspending="asP",alpha=0.025)
getPower2stage(n1=123,t=t,s22df1=s22df1,f12df2=f12df2,f02df0=f02df0,ties=ties,test="BM",errorspending="asP",alpha=0.025)

getPower2stage(n1=131,t=t,s22df1=s22df1,f12df2=f12df2,f02df0=f02df0,ties=ties,test="LOGIT",errorspending="asP",alpha=0.025)
getPower2stage(n1=130,t=t,s22df1=s22df1,f12df2=f12df2,f02df0=f02df0,ties=ties,test="LOGIT",errorspending="asP",alpha=0.025)

getPower2stage(n1=116,t=t,s22df1=s22df1,f12df2=f12df2,f02df0=f02df0,ties=ties,test="WMW",errorspending="asOF",alpha=0.025)
getPower2stage(n1=115,t=t,s22df1=s22df1,f12df2=f12df2,f02df0=f02df0,ties=ties,test="WMW",errorspending="asOF",alpha=0.025)

getPower2stage(n1=111,t=t,s22df1=s22df1,f12df2=f12df2,f02df0=f02df0,ties=ties,test="BM",errorspending="asOF",alpha=0.025)
getPower2stage(n1=110,t=t,s22df1=s22df1,f12df2=f12df2,f02df0=f02df0,ties=ties,test="BM",errorspending="asOF",alpha=0.025)

getPower2stage(n1=117,t=t,s22df1=s22df1,f12df2=f12df2,f02df0=f02df0,ties=ties,test="LOGIT",errorspending="asOF",alpha=0.025)
getPower2stage(n1=116,t=t,s22df1=s22df1,f12df2=f12df2,f02df0=f02df0,ties=ties,test="LOGIT",errorspending="asOF",alpha=0.025)

######################################
## 2 ## 5-point Beta distribution #### unequal allocation
######################################
p   <- 0.6
psi <- log(p/(1-p))
t   <- 2/3
mt  <- 1-t
####
#a1 <- 5
b1  <- 4
a2  <- 5
b2  <- 4
####
dist2 <- getProb5pointBeta(a2,b2)
d_f2  <- dist2$p
f_f2  <- dist2$Fn
s_f2  <- 1-f_f2
####
npe_beta <- function(a1) {sum(getProb5pointBeta(a1,b1)$Fn*d_f2)-p}
a1 <- uniroot(npe_beta,c(0,6),tol=0.0000001)$root
dist1 <- getProb5pointBeta(a1,b1)
d_f1  <- dist1$p
f_f1  <- dist1$Fn
####
f_f0  <- t*f_f1+mt*f_f2
d_f0  <- t*d_f1+mt*d_f2
####

s22df1 <- sum(s_f2^2*d_f1)
f12df2 <- sum(f_f1^2*d_f2)
f02df0 <- sum(f_f0^2*d_f0)
ties   <- sum(d_f0*d_f0)

c(s22df1,f12df2,f02df0,ties)

####
getFixedSampleSize(alpha=0.025,beta=0.2,p=p,t=t,s22df1=s22df1,f12df2=f12df2,f02df0=f02df0)
getFixedPower(N=258,alpha=0.025,p=p,t=t,s22df1=s22df1,f12df2=f12df2,f02df0=f02df0,ties=ties)
####

#### Sample size in a two stage design

getPower2stage(n1=146,t=t,s22df1=s22df1,f12df2=f12df2,f02df0=f02df0,ties=ties,test="WMW",errorspending="asP",alpha=0.025)
getPower2stage(n1=145,t=t,s22df1=s22df1,f12df2=f12df2,f02df0=f02df0,ties=ties,test="WMW",errorspending="asP",alpha=0.025)

getPower2stage(n1=137,t=t,s22df1=s22df1,f12df2=f12df2,f02df0=f02df0,ties=ties,test="BM",errorspending="asP",alpha=0.025)
getPower2stage(n1=136,t=t,s22df1=s22df1,f12df2=f12df2,f02df0=f02df0,ties=ties,test="BM",errorspending="asP",alpha=0.025)

getPower2stage(n1=144,t=t,s22df1=s22df1,f12df2=f12df2,f02df0=f02df0,ties=ties,test="LOGIT",errorspending="asP",alpha=0.025)
getPower2stage(n1=143,t=t,s22df1=s22df1,f12df2=f12df2,f02df0=f02df0,ties=ties,test="LOGIT",errorspending="asP",alpha=0.025)

getPower2stage(n1=129,t=t,s22df1=s22df1,f12df2=f12df2,f02df0=f02df0,ties=ties,test="WMW",errorspending="asOF",alpha=0.025)
getPower2stage(n1=128,t=t,s22df1=s22df1,f12df2=f12df2,f02df0=f02df0,ties=ties,test="WMW",errorspending="asOF",alpha=0.025)

getPower2stage(n1=122,t=t,s22df1=s22df1,f12df2=f12df2,f02df0=f02df0,ties=ties,test="BM",errorspending="asOF",alpha=0.025)
getPower2stage(n1=121,t=t,s22df1=s22df1,f12df2=f12df2,f02df0=f02df0,ties=ties,test="BM",errorspending="asOF",alpha=0.025)

getPower2stage(n1=129,t=t,s22df1=s22df1,f12df2=f12df2,f02df0=f02df0,ties=ties,test="LOGIT",errorspending="asOF",alpha=0.025)
getPower2stage(n1=128,t=t,s22df1=s22df1,f12df2=f12df2,f02df0=f02df0,ties=ties,test="LOGIT",errorspending="asOF",alpha=0.025)


######################################
## 3 ## 5-point Beta distribution #### equal allocation and heteroskedastic
######################################
p   <- 0.6
psi <- log(p/(1-p))
t   <- 0.5
mt  <- 1-t
####
#a1 <- 5
b1  <- 3
a2  <- 1
b2  <- 1
####
dist2 <- getProb5pointBeta(a2,b2)
d_f2  <- dist2$p
f_f2  <- dist2$Fn
s_f2  <- 1-f_f2
####
npe_beta <- function(a1) {sum(getProb5pointBeta(a1,b1)$Fn*d_f2)-p}
a1 <- uniroot(npe_beta,c(0,6),tol=0.0000001)$root
dist1 <- getProb5pointBeta(a1,b1)
d_f1  <- dist1$p
f_f1  <- dist1$Fn
####
f_f0  <- t*f_f1+mt*f_f2
d_f0  <- t*d_f1+mt*d_f2
####

s22df1 <- sum(s_f2^2*d_f1)
f12df2 <- sum(f_f1^2*d_f2)
f02df0 <- sum(f_f0^2*d_f0)
ties   <- sum(d_f0*d_f0)

c(s22df1,f12df2,f02df0,ties)

####
getFixedSampleSize(alpha=0.025,beta=0.2,p=p,t=t,s22df1=s22df1,f12df2=f12df2,f02df0=f02df0)
getFixedPower(N=248,alpha=0.025,p=p,t=t,s22df1=s22df1,f12df2=f12df2,f02df0=f02df0,ties=ties)
####

#### Sample size in a two stage design

getPower2stage(n1=140,t=t,s22df1=s22df1,f12df2=f12df2,f02df0=f02df0,ties=ties,test="WMW",errorspending="asP",alpha=0.025)
getPower2stage(n1=139,t=t,s22df1=s22df1,f12df2=f12df2,f02df0=f02df0,ties=ties,test="WMW",errorspending="asP",alpha=0.025)

getPower2stage(n1=138,t=t,s22df1=s22df1,f12df2=f12df2,f02df0=f02df0,ties=ties,test="BM",errorspending="asP",alpha=0.025)
getPower2stage(n1=137,t=t,s22df1=s22df1,f12df2=f12df2,f02df0=f02df0,ties=ties,test="BM",errorspending="asP",alpha=0.025)

getPower2stage(n1=145,t=t,s22df1=s22df1,f12df2=f12df2,f02df0=f02df0,ties=ties,test="LOGIT",errorspending="asP",alpha=0.025)
getPower2stage(n1=144,t=t,s22df1=s22df1,f12df2=f12df2,f02df0=f02df0,ties=ties,test="LOGIT",errorspending="asP",alpha=0.025)

getPower2stage(n1=125,t=t,s22df1=s22df1,f12df2=f12df2,f02df0=f02df0,ties=ties,test="WMW",errorspending="asOF",alpha=0.025)
getPower2stage(n1=124,t=t,s22df1=s22df1,f12df2=f12df2,f02df0=f02df0,ties=ties,test="WMW",errorspending="asOF",alpha=0.025)

getPower2stage(n1=123,t=t,s22df1=s22df1,f12df2=f12df2,f02df0=f02df0,ties=ties,test="BM",errorspending="asOF",alpha=0.025)
getPower2stage(n1=122,t=t,s22df1=s22df1,f12df2=f12df2,f02df0=f02df0,ties=ties,test="BM",errorspending="asOF",alpha=0.025)

getPower2stage(n1=130,t=t,s22df1=s22df1,f12df2=f12df2,f02df0=f02df0,ties=ties,test="LOGIT",errorspending="asOF",alpha=0.025)
getPower2stage(n1=129,t=t,s22df1=s22df1,f12df2=f12df2,f02df0=f02df0,ties=ties,test="LOGIT",errorspending="asOF",alpha=0.025)

######################################
## 4 ## 5-point Beta distribution #### unequal allocation and heteroskedastic
######################################
p   <- 0.6
psi <- log(p/(1-p))
t   <- 2/3
mt  <- 1-t
####
#a1 <- 5
b1  <- 3
a2  <- 1
b2  <- 1
####
dist2 <- getProb5pointBeta(a2,b2)
d_f2  <- dist2$p
f_f2  <- dist2$Fn
s_f2  <- 1-f_f2
####
npe_beta <- function(a1) {sum(getProb5pointBeta(a1,b1)$Fn*d_f2)-p}
a1 <- uniroot(npe_beta,c(0,6),tol=0.0000001)$root
dist1 <- getProb5pointBeta(a1,b1)
d_f1  <- dist1$p
f_f1  <- dist1$Fn
####
f_f0  <- t*f_f1+mt*f_f2
d_f0  <- t*d_f1+mt*d_f2
####

s22df1 <- sum(s_f2^2*d_f1)
f12df2 <- sum(f_f1^2*d_f2)
f02df0 <- sum(f_f0^2*d_f0)
ties   <- sum(d_f0*d_f0)

c(s22df1,f12df2,f02df0,ties)

####
getFixedSampleSize(alpha=0.025,beta=0.2,p=p,t=t,s22df1=s22df1,f12df2=f12df2,f02df0=f02df0)
getFixedPower(N=290,alpha=0.025,p=p,t=t,s22df1=s22df1,f12df2=f12df2,f02df0=f02df0,ties=ties)
####

#### Sample size in a two stage design

getPower2stage(n1=161,t=t,s22df1=s22df1,f12df2=f12df2,f02df0=f02df0,ties=ties,test="WMW",errorspending="asP",alpha=0.025)
getPower2stage(n1=160,t=t,s22df1=s22df1,f12df2=f12df2,f02df0=f02df0,ties=ties,test="WMW",errorspending="asP",alpha=0.025)

getPower2stage(n1=178,t=t,s22df1=s22df1,f12df2=f12df2,f02df0=f02df0,ties=ties,test="BM",errorspending="asP",alpha=0.025)
getPower2stage(n1=177,t=t,s22df1=s22df1,f12df2=f12df2,f02df0=f02df0,ties=ties,test="BM",errorspending="asP",alpha=0.025)

getPower2stage(n1=188,t=t,s22df1=s22df1,f12df2=f12df2,f02df0=f02df0,ties=ties,test="LOGIT",errorspending="asP",alpha=0.025)
getPower2stage(n1=187,t=t,s22df1=s22df1,f12df2=f12df2,f02df0=f02df0,ties=ties,test="LOGIT",errorspending="asP",alpha=0.025)

getPower2stage(n1=146,t=t,s22df1=s22df1,f12df2=f12df2,f02df0=f02df0,ties=ties,test="WMW",errorspending="asOF",alpha=0.025)
getPower2stage(n1=145,t=t,s22df1=s22df1,f12df2=f12df2,f02df0=f02df0,ties=ties,test="WMW",errorspending="asOF",alpha=0.025)

getPower2stage(n1=159,t=t,s22df1=s22df1,f12df2=f12df2,f02df0=f02df0,ties=ties,test="BM",errorspending="asOF",alpha=0.025)
getPower2stage(n1=158,t=t,s22df1=s22df1,f12df2=f12df2,f02df0=f02df0,ties=ties,test="BM",errorspending="asOF",alpha=0.025)

getPower2stage(n1=168,t=t,s22df1=s22df1,f12df2=f12df2,f02df0=f02df0,ties=ties,test="LOGIT",errorspending="asOF",alpha=0.025)
getPower2stage(n1=167,t=t,s22df1=s22df1,f12df2=f12df2,f02df0=f02df0,ties=ties,test="LOGIT",errorspending="asOF",alpha=0.025)

######################################
## 5 ## 5-point Beta distribution #### equal allocation and heteroskedastic
######################################
p   <- 0.6
psi <- log(p/(1-p))
t   <- 0.5
mt  <- 1-t
####
#a1 <- 5
b1  <- 1
a2  <- 3
b2  <- 3
####
dist2 <- getProb5pointBeta(a2,b2)
d_f2  <- dist2$p
f_f2  <- dist2$Fn
s_f2  <- 1-f_f2
####
npe_beta <- function(a1) {sum(getProb5pointBeta(a1,b1)$Fn*d_f2)-p}
a1 <- uniroot(npe_beta,c(0,6),tol=0.0000001)$root
dist1 <- getProb5pointBeta(a1,b1)
d_f1  <- dist1$p
f_f1  <- dist1$Fn
####
f_f0  <- t*f_f1+mt*f_f2
d_f0  <- t*d_f1+mt*d_f2
####

s22df1 <- sum(s_f2^2*d_f1)
f12df2 <- sum(f_f1^2*d_f2)
f02df0 <- sum(f_f0^2*d_f0)
ties   <- sum(d_f0*d_f0)

c(s22df1,f12df2,f02df0,ties)

####
getFixedSampleSize(alpha=0.025,beta=0.2,p=p,t=t,s22df1=s22df1,f12df2=f12df2,f02df0=f02df0)
getFixedPower(N=252,alpha=0.025,p=p,t=t,s22df1=s22df1,f12df2=f12df2,f02df0=f02df0,ties=ties)
####

#### Sample size in a two stage design

getPower2stage(n1=141,t=t,s22df1=s22df1,f12df2=f12df2,f02df0=f02df0,ties=ties,test="WMW",errorspending="asP",alpha=0.025)
getPower2stage(n1=140,t=t,s22df1=s22df1,f12df2=f12df2,f02df0=f02df0,ties=ties,test="WMW",errorspending="asP",alpha=0.025)

getPower2stage(n1=144,t=t,s22df1=s22df1,f12df2=f12df2,f02df0=f02df0,ties=ties,test="BM",errorspending="asP",alpha=0.025)
getPower2stage(n1=143,t=t,s22df1=s22df1,f12df2=f12df2,f02df0=f02df0,ties=ties,test="BM",errorspending="asP",alpha=0.025)

getPower2stage(n1=152,t=t,s22df1=s22df1,f12df2=f12df2,f02df0=f02df0,ties=ties,test="LOGIT",errorspending="asP",alpha=0.025)
getPower2stage(n1=151,t=t,s22df1=s22df1,f12df2=f12df2,f02df0=f02df0,ties=ties,test="LOGIT",errorspending="asP",alpha=0.025)

getPower2stage(n1=126,t=t,s22df1=s22df1,f12df2=f12df2,f02df0=f02df0,ties=ties,test="WMW",errorspending="asOF",alpha=0.025)
getPower2stage(n1=125,t=t,s22df1=s22df1,f12df2=f12df2,f02df0=f02df0,ties=ties,test="WMW",errorspending="asOF",alpha=0.025)

getPower2stage(n1=129,t=t,s22df1=s22df1,f12df2=f12df2,f02df0=f02df0,ties=ties,test="BM",errorspending="asOF",alpha=0.025)
getPower2stage(n1=128,t=t,s22df1=s22df1,f12df2=f12df2,f02df0=f02df0,ties=ties,test="BM",errorspending="asOF",alpha=0.025)

getPower2stage(n1=136,t=t,s22df1=s22df1,f12df2=f12df2,f02df0=f02df0,ties=ties,test="LOGIT",errorspending="asOF",alpha=0.025)
getPower2stage(n1=135,t=t,s22df1=s22df1,f12df2=f12df2,f02df0=f02df0,ties=ties,test="LOGIT",errorspending="asOF",alpha=0.025)

########
######## To get sample sizes that are divisible by 2
getPower2stage(n1=142,t=t,s22df1=s22df1,f12df2=f12df2,f02df0=f02df0,ties=ties,test="WMW",errorspending="asP",alpha=0.025)
getPower2stage(n1=144,t=t,s22df1=s22df1,f12df2=f12df2,f02df0=f02df0,ties=ties,test="BM",errorspending="asP",alpha=0.025)
getPower2stage(n1=152,t=t,s22df1=s22df1,f12df2=f12df2,f02df0=f02df0,ties=ties,test="LOGIT",errorspending="asP",alpha=0.025)

getPower2stage(n1=126,t=t,s22df1=s22df1,f12df2=f12df2,f02df0=f02df0,ties=ties,test="WMW",errorspending="asOF",alpha=0.025)
getPower2stage(n1=130,t=t,s22df1=s22df1,f12df2=f12df2,f02df0=f02df0,ties=ties,test="BM",errorspending="asOF",alpha=0.025)
getPower2stage(n1=136,t=t,s22df1=s22df1,f12df2=f12df2,f02df0=f02df0,ties=ties,test="LOGIT",errorspending="asOF",alpha=0.025)

######################################
## 6 ## 5-point Beta distribution #### unequal allocation and heteroskedastic
######################################
p   <- 0.6
psi <- log(p/(1-p))
t   <- 2/3
mt  <- 1-t
####
#a1 <- 5
b1  <- 1
a2  <- 3
b2  <- 3
####
dist2 <- getProb5pointBeta(a2,b2)
d_f2  <- dist2$p
f_f2  <- dist2$Fn
s_f2  <- 1-f_f2
####
npe_beta <- function(a1) {sum(getProb5pointBeta(a1,b1)$Fn*d_f2)-p}
a1 <- uniroot(npe_beta,c(0,6),tol=0.0000001)$root
dist1 <- getProb5pointBeta(a1,b1)
d_f1  <- dist1$p
f_f1  <- dist1$Fn
####
f_f0  <- t*f_f1+mt*f_f2
d_f0  <- t*d_f1+mt*d_f2
####

s22df1 <- sum(s_f2^2*d_f1)
f12df2 <- sum(f_f1^2*d_f2)
f02df0 <- sum(f_f0^2*d_f0)
ties   <- sum(d_f0*d_f0)

c(s22df1,f12df2,f02df0,ties)

####
getFixedSampleSize(alpha=0.025,beta=0.2,p=p,t=t,s22df1=s22df1,f12df2=f12df2,f02df0=f02df0)
getFixedPower(N=266,alpha=0.025,p=p,t=t,s22df1=s22df1,f12df2=f12df2,f02df0=f02df0,ties=ties)
####

#### Sample size in a two stage design

getPower2stage(n1=152,t=t,s22df1=s22df1,f12df2=f12df2,f02df0=f02df0,ties=ties,test="WMW",errorspending="asP",alpha=0.025)
getPower2stage(n1=151,t=t,s22df1=s22df1,f12df2=f12df2,f02df0=f02df0,ties=ties,test="WMW",errorspending="asP",alpha=0.025)

getPower2stage(n1=130,t=t,s22df1=s22df1,f12df2=f12df2,f02df0=f02df0,ties=ties,test="BM",errorspending="asP",alpha=0.025)
getPower2stage(n1=129,t=t,s22df1=s22df1,f12df2=f12df2,f02df0=f02df0,ties=ties,test="BM",errorspending="asP",alpha=0.025)

getPower2stage(n1=137,t=t,s22df1=s22df1,f12df2=f12df2,f02df0=f02df0,ties=ties,test="LOGIT",errorspending="asP",alpha=0.025)
getPower2stage(n1=136,t=t,s22df1=s22df1,f12df2=f12df2,f02df0=f02df0,ties=ties,test="LOGIT",errorspending="asP",alpha=0.025)

getPower2stage(n1=134,t=t,s22df1=s22df1,f12df2=f12df2,f02df0remove=f02df0,ties=ties,test="WMW",errorspending="asOF",alpha=0.025)
getPower2stage(n1=133,t=t,s22df1=s22df1,f12df2=f12df2,f02df0=f02df0,ties=ties,test="WMW",errorspending="asOF",alpha=0.025)

getPower2stage(n1=116,t=t,s22df1=s22df1,f12df2=f12df2,f02df0=f02df0,ties=ties,test="BM",errorspending="asOF",alpha=0.025)
getPower2stage(n1=115,t=t,s22df1=s22df1,f12df2=f12df2,f02df0=f02df0,ties=ties,test="BM",errorspending="asOF",alpha=0.025)

getPower2stage(n1=123,t=t,s22df1=s22df1,f12df2=f12df2,f02df0=f02df0,ties=ties,test="LOGIT",errorspending="asOF",alpha=0.025)
getPower2stage(n1=122,t=t,s22df1=s22df1,f12df2=f12df2,f02df0=f02df0,ties=ties,test="LOGIT",errorspending="asOF",alpha=0.025)

getInf(N=153,t=t,s22df1,f12df2,f02df0,ties)

########
######## To get sample sizes that are divisible by 3
getPower2stage(n1=153,t=t,s22df1=s22df1,f12df2=f12df2,f02df0=f02df0,ties=ties,test="WMW",errorspending="asP",alpha=0.025)
getPower2stage(n1=132,t=t,s22df1=s22df1,f12df2=f12df2,f02df0=f02df0,ties=ties,test="BM",errorspending="asP",alpha=0.025)
getPower2stage(n1=138,t=t,s22df1=s22df1,f12df2=f12df2,f02df0=f02df0,ties=ties,test="LOGIT",errorspending="asP",alpha=0.025)

getPower2stage(n1=135,t=t,s22df1=s22df1,f12df2=f12df2,f02df0=f02df0,ties=ties,test="WMW",errorspending="asOF",alpha=0.025)
getPower2stage(n1=117,t=t,s22df1=s22df1,f12df2=f12df2,f02df0=f02df0,ties=ties,test="BM",errorspending="asOF",alpha=0.025)
getPower2stage(n1=123,t=t,s22df1=s22df1,f12df2=f12df2,f02df0=f02df0,ties=ties,test="LOGIT",errorspending="asOF",alpha=0.025)
