# Supplementary material for: Group sequential methods for the Mann-Whitney parameter
Source: Stat Methods Med Res. 2022 Jun 13;31(10):2004–20. doi: 10.1177/09622802221107103 (PMC9523827; doi:10.1177/09622802221107103)
Supplement: sj-R-3-smm-10.1177_09622802221107103 - Supplemental material for Group sequential methods for the Mann-Whitney parameter [file sj-R-3-smm-10.1177_09622802221107103.R]

################################################################# Power formula Code
#### Group sequential methods for the Mann-Whitney parameter #### Normal distribution
#################################################################
# load packages
library(rpact)
library(mvtnorm)
#### Define functions ####
getFixedSampleSize <- function(alpha=0.025,beta=0.2,p,t=0.5,s22df1,f12df2,f02df0){
  p2   <- p^2
  p1p2 <- (p*(1-p))^2
  pmh2 <- (p-0.5)^2
  ###########
  psi  <- log(p/(1-p))
  psi2 <- psi^2
  ###########
  mt   <- 1-t
  tmt  <- t*mt
  ###########
  sigma_0  <- sqrt( (f02df0-0.25)/tmt)
  sigma2_A <- (s22df1-p2)/t + (f12df2-p2)/mt
  sigma_A  <- sqrt(sigma2_A)
  ###########
  za   <- qnorm(1-alpha)
  zb   <- qnorm(1-beta)
  zab2 <- (za+zb)^2
  ###########
  N_Happ  <- (sigma_A*zb + sigma_0*za)^2/pmh2
  N_BM    <- zab2*sigma2_A/pmh2
  N_LOGIT <- zab2*sigma2_A/(psi2*p1p2)
  return(data.frame(N_Happ,N_BM,N_LOGIT))
}
getFixedPower      <- function(N=100,alpha=0.025,p,t=0.5,s22df1,f12df2,f02df0,ties){
  p1p <- p*(1-p)
  p2  <- p^2
  ###########
  psi  <- log(p/(1-p))
  ###########
  mt   <- 1-t
  tmt  <- t*mt
  #############
  Ntmt  <- tmt*N  
  Nm2   <- N-2
  Nmd34 <- (N-3)/4
  ###########
  sigma_0  <- sqrt( (f02df0-0.25)/tmt)
  sigma_A  <- sqrt( (s22df1-p2)/t + (f12df2-p2)/mt )
  sigma_0R <- sqrt( (Nm2*f02df0-Nmd34 - 0.25*ties)/Ntmt )
  ###########
  za     <- qnorm(1-alpha)
  shift  <- sqrt(N)/sigma_A*(p-0.5)
  shift2 <- sqrt(N)/sigma_A*p1p*psi
  POWER_0  <- pnorm(-sigma_0/sigma_A*za+shift)
  POWER_0R <- pnorm(-sigma_0R/sigma_A*za+shift)
  POWER_BM <- pnorm(-za+shift)
  POWER_LOGIT <- pnorm(-za+shift2)
  return(data.frame(POWER_0,POWER_0R,POWER_BM,POWER_LOGIT,sigma_0,sigma_0R,sigma_A))
}
getInf             <- function(N=100,t=t,s22df1,f12df2,f02df0,ties){
  p1p2 <- (p*(1-p))^2
  p2   <- p^2
  ###########
  psi  <- log(p/(1-p))
  ###########
  mt   <- 1-t
  tmt  <- t*mt
  ###########
  Ntmt  <- tmt*N  
  Nm2   <- N-2
  Nmd34 <- (N-3)/4
  ###########
  INF_0   <- N / ( (f02df0-0.25)/tmt)
  INF_BM  <- N / ( (s22df1-p2)/t + (f12df2-p2)/mt )
  INF_WMW <- N / ( (Nm2*f02df0-Nmd34 - 0.25*ties)/Ntmt )
  INF_LOGIT <- INF_BM*p1p2
  ###########
  return(data.frame(INF_0,INF_WMW,INF_BM,INF_LOGIT))
}
getPower2stage     <- function(n1,t,s22df1,f12df2,f02df0,ties,test="WMW",errorspending="asP",alpha=0.025){
  N  <- 2*n1
  Inf1 <- getInf(N=n1,t=t,s22df1=s22df1,f12df2=f12df2,f02df0=f02df0,ties=ties)
  Inf2 <- getInf(N=N, t=t,s22df1=s22df1,f12df2=f12df2,f02df0=f02df0,ties=ties)
  ####
  if(test=="WMW"){
    cor_WMW <- (Inf1/Inf2)$INF_WMW
    c <- getDesignGroupSequential(sided = 1, alpha = alpha, kMax=2,informationRates = c(cor_WMW, 1), typeOfDesign = errorspending)$criticalValues
    upper1 <- c[1]*sqrt(Inf1$INF_BM/Inf1$INF_WMW)-sqrt(Inf1$INF_BM)*(p-0.5)
    upper2 <- c[2]*sqrt(Inf2$INF_BM/Inf2$INF_WMW)-sqrt(Inf2$INF_BM)*(p-0.5)
  }
  if(test=="BM"){
    c <- getDesignGroupSequential(sided = 1, alpha = alpha, kMax=2,informationRates = c(0.5, 1), typeOfDesign = errorspending)$criticalValues
    upper1 <- c[1]-sqrt(Inf1$INF_BM)*(p-0.5)
    upper2 <- c[2]-sqrt(Inf2$INF_BM)*(p-0.5)
  }
  if(test=="LOGIT"){
    c <- getDesignGroupSequential(sided = 1, alpha = alpha, kMax=2,informationRates = c(0.5, 1), typeOfDesign = errorspending)$criticalValues
    upper1 <- c[1]-sqrt(Inf1$INF_LOGIT)*psi
    upper2 <- c[2]-sqrt(Inf2$INF_LOGIT)*psi
  }
  ####
  corr  <- matrix(c(1,sqrt(0.5),sqrt(0.5),1),2,2)
  power <- 1-pmvnorm(lower=c(-Inf,-Inf),upper=c(upper1,upper2),corr=corr,mean=c(0,0))
  return(power)
}

#######################################
## 1 ## Normal with unit variances #### equal allocation
#######################################
p   <- 0.6
psi <- log(p/(1-p))
t   <- 0.5
mt  <- 1-t
sd1 <- 1
sd2 <- 1
####
npe_norm <- function(delta) {integrate(f=function(x) pnorm(q=x,mean=delta,sd=sd1)*dnorm(x=x,mean=0,sd=sd2),lower=-Inf,upper=Inf,rel.tol=0.0000001)$value-p}
uniroot(npe_norm,c(-2,0),tol=0.0000001)$root
##
delta <- -sqrt(2)*qnorm(p)
delta

f1_2 <- function(x){pnorm(q=x,mean=delta,sd=sd1)^2}
s2_2 <- function(x){pnorm(q=x,mean=0,sd=sd2,lower.tail=F)^2}
d_f1 <- function(x){dnorm(x=x,mean=delta,sd=sd1)}
d_f2 <- function(x){dnorm(x=x,mean=0,sd=sd2)}

f0_2 <- function(x){ ( t*pnorm(q=x,mean=delta,sd=sd1)+mt*pnorm(q=x,mean=0,sd=sd2) )^2}
d_f0 <- function(x){   t*dnorm(x=x,mean=delta,sd=sd1)+mt*dnorm(x=x,mean=0,sd=sd2) }

s22df1 <- integrate(f=function(x) s2_2(x)*d_f1(x),lower=-Inf,upper=Inf,rel.tol=0.0000001)$value
f12df2 <- integrate(f=function(x) f1_2(x)*d_f2(x),lower=-Inf,upper=Inf,rel.tol=0.0000001)$value
f02df0 <- integrate(f=function(x) f0_2(x)*d_f0(x),lower=-Inf,upper=Inf,rel.tol=0.0000001)$value
ties   <- 0
c(s22df1,f12df2,f02df0,ties)

####
getFixedSampleSize(alpha=0.025,beta=0.2,p=p,t=t,s22df1=s22df1,f12df2=f12df2,f02df0=f02df0)
getFixedPower(N=260,alpha=0.025,p=p,t=t,s22df1=s22df1,f12df2=f12df2,f02df0=f02df0,ties=ties)
####

#### Sample size in a two stage design

getPower2stage(n1=146,t=t,s22df1=s22df1,f12df2=f12df2,f02df0=f02df0,ties=ties,test="WMW",errorspending="asP",alpha=0.025)
getPower2stage(n1=145,t=t,s22df1=s22df1,f12df2=f12df2,f02df0=f02df0,ties=ties,test="WMW",errorspending="asP",alpha=0.025)

getPower2stage(n1=140,t=t,s22df1=s22df1,f12df2=f12df2,f02df0=f02df0,ties=ties,test="BM",errorspending="asP",alpha=0.025)
getPower2stage(n1=139,t=t,s22df1=s22df1,f12df2=f12df2,f02df0=f02df0,ties=ties,test="BM",errorspending="asP",alpha=0.025)

getPower2stage(n1=148,t=t,s22df1=s22df1,f12df2=f12df2,f02df0=f02df0,ties=ties,test="LOGIT",errorspending="asP",alpha=0.025)
getPower2stage(n1=147,t=t,s22df1=s22df1,f12df2=f12df2,f02df0=f02df0,ties=ties,test="LOGIT",errorspending="asP",alpha=0.025)

getPower2stage(n1=130,t=t,s22df1=s22df1,f12df2=f12df2,f02df0=f02df0,ties=ties,test="WMW",errorspending="asOF",alpha=0.025)
getPower2stage(n1=129,t=t,s22df1=s22df1,f12df2=f12df2,f02df0=f02df0,ties=ties,test="WMW",errorspending="asOF",alpha=0.025)

getPower2stage(n1=125,t=t,s22df1=s22df1,f12df2=f12df2,f02df0=f02df0,ties=ties,test="BM",errorspending="asOF",alpha=0.025)
getPower2stage(n1=124,t=t,s22df1=s22df1,f12df2=f12df2,f02df0=f02df0,ties=ties,test="BM",errorspending="asOF",alpha=0.025)

getPower2stage(n1=132,t=t,s22df1=s22df1,f12df2=f12df2,f02df0=f02df0,ties=ties,test="LOGIT",errorspending="asOF",alpha=0.025)
getPower2stage(n1=131,t=t,s22df1=s22df1,f12df2=f12df2,f02df0=f02df0,ties=ties,test="LOGIT",errorspending="asOF",alpha=0.025)

#######################################
## 2 ## Normal with unit variances #### unequal allocation
#######################################
p   <- 0.6
psi <- log(p/(1-p))
t   <- 2/3
mt  <- 1-t
sd1 <- 1
sd2 <- 1
####
npe_norm <- function(delta) {integrate(f=function(x) pnorm(q=x,mean=delta,sd=sd1)*dnorm(x=x,mean=0,sd=sd2),lower=-Inf,upper=Inf,rel.tol=0.0000001)$value-p}
uniroot(npe_norm,c(-2,0),tol=0.0000001)$root
##
delta <- -sqrt(2)*qnorm(p)
delta

f1_2 <- function(x){pnorm(q=x,mean=delta,sd=sd1)^2}
s2_2 <- function(x){pnorm(q=x,mean=0,sd=sd2,lower.tail=F)^2}
d_f1 <- function(x){dnorm(x=x,mean=delta,sd=sd1)}
d_f2 <- function(x){dnorm(x=x,mean=0,sd=sd2)}

f0_2 <- function(x){ ( t*pnorm(q=x,mean=delta,sd=sd1)+mt*pnorm(q=x,mean=0,sd=sd2) )^2}
d_f0 <- function(x){   t*dnorm(x=x,mean=delta,sd=sd1)+mt*dnorm(x=x,mean=0,sd=sd2) }

s22df1 <- integrate(f=function(x) s2_2(x)*d_f1(x),lower=-Inf,upper=Inf,rel.tol=0.0000001)$value
f12df2 <- integrate(f=function(x) f1_2(x)*d_f2(x),lower=-Inf,upper=Inf,rel.tol=0.0000001)$value
f02df0 <- integrate(f=function(x) f0_2(x)*d_f0(x),lower=-Inf,upper=Inf,rel.tol=0.0000001)$value
ties   <- 0
c(s22df1,f12df2,f02df0,ties)

####
getFixedSampleSize(alpha=0.025,beta=0.2,p=p,t=t,s22df1=s22df1,f12df2=f12df2,f02df0=f02df0)
getFixedPower(N=290,alpha=0.025,p=p,t=t,s22df1=s22df1,f12df2=f12df2,f02df0=f02df0,ties=ties)
####

#### Sample size in a two stage design

getPower2stage(n1=164,t=t,s22df1=s22df1,f12df2=f12df2,f02df0=f02df0,ties=ties,test="WMW",errorspending="asP",alpha=0.025)
getPower2stage(n1=163,t=t,s22df1=s22df1,f12df2=f12df2,f02df0=f02df0,ties=ties,test="WMW",errorspending="asP",alpha=0.025)

getPower2stage(n1=157,t=t,s22df1=s22df1,f12df2=f12df2,f02df0=f02df0,ties=ties,test="BM",errorspending="asP",alpha=0.025)
getPower2stage(n1=156,t=t,s22df1=s22df1,f12df2=f12df2,f02df0=f02df0,ties=ties,test="BM",errorspending="asP",alpha=0.025)

getPower2stage(n1=166,t=t,s22df1=s22df1,f12df2=f12df2,f02df0=f02df0,ties=ties,test="LOGIT",errorspending="asP",alpha=0.025)
getPower2stage(n1=165,t=t,s22df1=s22df1,f12df2=f12df2,f02df0=f02df0,ties=ties,test="LOGIT",errorspending="asP",alpha=0.025)

getPower2stage(n1=146,t=t,s22df1=s22df1,f12df2=f12df2,f02df0=f02df0,ties=ties,test="WMW",errorspending="asOF",alpha=0.025)
getPower2stage(n1=145,t=t,s22df1=s22df1,f12df2=f12df2,f02df0=f02df0,ties=ties,test="WMW",errorspending="asOF",alpha=0.025)

getPower2stage(n1=141,t=t,s22df1=s22df1,f12df2=f12df2,f02df0=f02df0,ties=ties,test="BM",errorspending="asOF",alpha=0.025)
getPower2stage(n1=140,t=t,s22df1=s22df1,f12df2=f12df2,f02df0=f02df0,ties=ties,test="BM",errorspending="asOF",alpha=0.025)

getPower2stage(n1=149,t=t,s22df1=s22df1,f12df2=f12df2,f02df0=f02df0,ties=ties,test="LOGIT",errorspending="asOF",alpha=0.025)
getPower2stage(n1=148,t=t,s22df1=s22df1,f12df2=f12df2,f02df0=f02df0,ties=ties,test="LOGIT",errorspending="asOF",alpha=0.025)

##########################################
## 3 ## Normal with unequal variances #### equal allocation
##########################################
p   <- 0.6
psi <- log(p/(1-p))
t   <- 0.5
mt  <- 1-t
sd1 <- 1
sd2 <- 2
####
npe_norm <- function(delta) {integrate(f=function(x) pnorm(q=x,mean=delta,sd=sd1)*dnorm(x=x,mean=0,sd=sd2),lower=-Inf,upper=Inf,rel.tol=0.0000001)$value-p}
uniroot(npe_norm,c(-2,0),tol=0.0000001)$root
##
delta <- -sqrt(5)*qnorm(p)
delta

f1_2 <- function(x){pnorm(q=x,mean=delta,sd=sd1)^2}
s2_2 <- function(x){pnorm(q=x,mean=0,sd=sd2,lower.tail=F)^2}
d_f1 <- function(x){dnorm(x=x,mean=delta,sd=sd1)}
d_f2 <- function(x){dnorm(x=x,mean=0,sd=sd2)}

f0_2 <- function(x){ ( t*pnorm(q=x,mean=delta,sd=sd1)+mt*pnorm(q=x,mean=0,sd=sd2) )^2}
d_f0 <- function(x){   t*dnorm(x=x,mean=delta,sd=sd1)+mt*dnorm(x=x,mean=0,sd=sd2) }

s22df1 <- integrate(f=function(x) s2_2(x)*d_f1(x),lower=-Inf,upper=Inf,rel.tol=0.0000001)$value
f12df2 <- integrate(f=function(x) f1_2(x)*d_f2(x),lower=-Inf,upper=Inf,rel.tol=0.0000001)$value
f02df0 <- integrate(f=function(x) f0_2(x)*d_f0(x),lower=-Inf,upper=Inf,rel.tol=0.0000001)$value
ties   <- 0
c(s22df1,f12df2,f02df0,ties)

####
getFixedSampleSize(alpha=0.025,beta=0.2,p=p,t=t,s22df1=s22df1,f12df2=f12df2,f02df0=f02df0)
getFixedPower(N=264,alpha=0.025,p=p,t=t,s22df1=s22df1,f12df2=f12df2,f02df0=f02df0,ties=ties)
####

#### Sample size in a two stage design

getPower2stage(n1=149,t=t,s22df1=s22df1,f12df2=f12df2,f02df0=f02df0,ties=ties,test="WMW",errorspending="asP",alpha=0.025)
getPower2stage(n1=148,t=t,s22df1=s22df1,f12df2=f12df2,f02df0=f02df0,ties=ties,test="WMW",errorspending="asP",alpha=0.025)

getPower2stage(n1=151,t=t,s22df1=s22df1,f12df2=f12df2,f02df0=f02df0,ties=ties,test="BM",errorspending="asP",alpha=0.025)
getPower2stage(n1=150,t=t,s22df1=s22df1,f12df2=f12df2,f02df0=f02df0,ties=ties,test="BM",errorspending="asP",alpha=0.025)

getPower2stage(n1=160,t=t,s22df1=s22df1,f12df2=f12df2,f02df0=f02df0,ties=ties,test="LOGIT",errorspending="asP",alpha=0.025)
getPower2stage(n1=159,t=t,s22df1=s22df1,f12df2=f12df2,f02df0=f02df0,ties=ties,test="LOGIT",errorspending="asP",alpha=0.025)

getPower2stage(n1=133,t=t,s22df1=s22df1,f12df2=f12df2,f02df0=f02df0,ties=ties,test="WMW",errorspending="asOF",alpha=0.025)
getPower2stage(n1=132,t=t,s22df1=s22df1,f12df2=f12df2,f02df0=f02df0,ties=ties,test="WMW",errorspending="asOF",alpha=0.025)

getPower2stage(n1=135,t=t,s22df1=s22df1,f12df2=f12df2,f02df0=f02df0,ties=ties,test="BM",errorspending="asOF",alpha=0.025)
getPower2stage(n1=134,t=t,s22df1=s22df1,f12df2=f12df2,f02df0=f02df0,ties=ties,test="BM",errorspending="asOF",alpha=0.025)

getPower2stage(n1=143,t=t,s22df1=s22df1,f12df2=f12df2,f02df0=f02df0,ties=ties,test="LOGIT",errorspending="asOF",alpha=0.025)
getPower2stage(n1=142,t=t,s22df1=s22df1,f12df2=f12df2,f02df0=f02df0,ties=ties,test="LOGIT",errorspending="asOF",alpha=0.025)

##########################################
## 4 ## Normal with unequal variances #### unequal allocation
##########################################
p   <- 0.6
psi <- log(p/(1-p))
t   <- 2/3
mt  <- 1-t
sd1 <- 1
sd2 <- 2
####
npe_norm <- function(delta) {integrate(f=function(x) pnorm(q=x,mean=delta,sd=sd1)*dnorm(x=x,mean=0,sd=sd2),lower=-Inf,upper=Inf,rel.tol=0.0000001)$value-p}
uniroot(npe_norm,c(-2,0),tol=0.0000001)$root
##
delta <- -sqrt(5)*qnorm(p)
delta

f1_2 <- function(x){pnorm(q=x,mean=delta,sd=sd1)^2}
s2_2 <- function(x){pnorm(q=x,mean=0,sd=sd2,lower.tail=F)^2}
d_f1 <- function(x){dnorm(x=x,mean=delta,sd=sd1)}
d_f2 <- function(x){dnorm(x=x,mean=0,sd=sd2)}

f0_2 <- function(x){ ( t*pnorm(q=x,mean=delta,sd=sd1)+mt*pnorm(q=x,mean=0,sd=sd2) )^2}
d_f0 <- function(x){   t*dnorm(x=x,mean=delta,sd=sd1)+mt*dnorm(x=x,mean=0,sd=sd2) }

s22df1 <- integrate(f=function(x) s2_2(x)*d_f1(x),lower=-Inf,upper=Inf,rel.tol=0.0000001)$value
f12df2 <- integrate(f=function(x) f1_2(x)*d_f2(x),lower=-Inf,upper=Inf,rel.tol=0.0000001)$value
f02df0 <- integrate(f=function(x) f0_2(x)*d_f0(x),lower=-Inf,upper=Inf,rel.tol=0.0000001)$value
ties   <- 0
c(s22df1,f12df2,f02df0,ties)

####
getFixedSampleSize(alpha=0.025,beta=0.2,p=p,t=t,s22df1=s22df1,f12df2=f12df2,f02df0=f02df0)
getFixedPower(N=316,alpha=0.025,p=p,t=t,s22df1=s22df1,f12df2=f12df2,f02df0=f02df0,ties=ties)
####

#### Sample size in a two stage design

getPower2stage(n1=175,t=t,s22df1=s22df1,f12df2=f12df2,f02df0=f02df0,ties=ties,test="WMW",errorspending="asP",alpha=0.025)
getPower2stage(n1=174,t=t,s22df1=s22df1,f12df2=f12df2,f02df0=f02df0,ties=ties,test="WMW",errorspending="asP",alpha=0.025)

getPower2stage(n1=207,t=t,s22df1=s22df1,f12df2=f12df2,f02df0=f02df0,ties=ties,test="BM",errorspending="asP",alpha=0.025)
getPower2stage(n1=206,t=t,s22df1=s22df1,f12df2=f12df2,f02df0=f02df0,ties=ties,test="BM",errorspending="asP",alpha=0.025)

getPower2stage(n1=218,t=t,s22df1=s22df1,f12df2=f12df2,f02df0=f02df0,ties=ties,test="LOGIT",errorspending="asP",alpha=0.025)
getPower2stage(n1=217,t=t,s22df1=s22df1,f12df2=f12df2,f02df0=f02df0,ties=ties,test="LOGIT",errorspending="asP",alpha=0.025)

getPower2stage(n1=159,t=t,s22df1=s22df1,f12df2=f12df2,f02df0=f02df0,ties=ties,test="WMW",errorspending="asOF",alpha=0.025)
getPower2stage(n1=158,t=t,s22df1=s22df1,f12df2=f12df2,f02df0=f02df0,ties=ties,test="WMW",errorspending="asOF",alpha=0.025)

getPower2stage(n1=185,t=t,s22df1=s22df1,f12df2=f12df2,f02df0=f02df0,ties=ties,test="BM",errorspending="asOF",alpha=0.025)
getPower2stage(n1=184,t=t,s22df1=s22df1,f12df2=f12df2,f02df0=f02df0,ties=ties,test="BM",errorspending="asOF",alpha=0.025)

getPower2stage(n1=195,t=t,s22df1=s22df1,f12df2=f12df2,f02df0=f02df0,ties=ties,test="LOGIT",errorspending="asOF",alpha=0.025)
getPower2stage(n1=194,t=t,s22df1=s22df1,f12df2=f12df2,f02df0=f02df0,ties=ties,test="LOGIT",errorspending="asOF",alpha=0.025)

##########################################
## 5 ## Normal with unequal variances #### equal allocation
##########################################
p   <- 0.6
psi <- log(p/(1-p))
t   <- 0.5
mt  <- 1-t
sd1 <- 2
sd2 <- 1
####
npe_norm <- function(delta) {integrate(f=function(x) pnorm(q=x,mean=delta,sd=sd1)*dnorm(x=x,mean=0,sd=sd2),lower=-Inf,upper=Inf,rel.tol=0.0000001)$value-p}
uniroot(npe_norm,c(-2,0),tol=0.0000001)$root
##
delta <- -sqrt(5)*qnorm(p)
delta

f1_2 <- function(x){pnorm(q=x,mean=delta,sd=sd1)^2}
s2_2 <- function(x){pnorm(q=x,mean=0,sd=sd2,lower.tail=F)^2}
d_f1 <- function(x){dnorm(x=x,mean=delta,sd=sd1)}
d_f2 <- function(x){dnorm(x=x,mean=0,sd=sd2)}

f0_2 <- function(x){ ( t*pnorm(q=x,mean=delta,sd=sd1)+mt*pnorm(q=x,mean=0,sd=sd2) )^2}
d_f0 <- function(x){   t*dnorm(x=x,mean=delta,sd=sd1)+mt*dnorm(x=x,mean=0,sd=sd2) }

s22df1 <- integrate(f=function(x) s2_2(x)*d_f1(x),lower=-Inf,upper=Inf,rel.tol=0.0000001)$value
f12df2 <- integrate(f=function(x) f1_2(x)*d_f2(x),lower=-Inf,upper=Inf,rel.tol=0.0000001)$value
f02df0 <- integrate(f=function(x) f0_2(x)*d_f0(x),lower=-Inf,upper=Inf,rel.tol=0.0000001)$value
ties   <- 0
c(s22df1,f12df2,f02df0,ties)

####
getFixedSampleSize(alpha=0.025,beta=0.2,p=p,t=t,s22df1=s22df1,f12df2=f12df2,f02df0=f02df0)
getFixedPower(N=264,alpha=0.025,p=p,t=t,s22df1=s22df1,f12df2=f12df2,f02df0=f02df0,ties=ties)
####

#### Sample size in a two stage design

getPower2stage(n1=149,t=t,s22df1=s22df1,f12df2=f12df2,f02df0=f02df0,ties=ties,test="WMW",errorspending="asP",alpha=0.025)
getPower2stage(n1=148,t=t,s22df1=s22df1,f12df2=f12df2,f02df0=f02df0,ties=ties,test="WMW",errorspending="asP",alpha=0.025)

getPower2stage(n1=151,t=t,s22df1=s22df1,f12df2=f12df2,f02df0=f02df0,ties=ties,test="BM",errorspending="asP",alpha=0.025)
getPower2stage(n1=150,t=t,s22df1=s22df1,f12df2=f12df2,f02df0=f02df0,ties=ties,test="BM",errorspending="asP",alpha=0.025)

getPower2stage(n1=160,t=t,s22df1=s22df1,f12df2=f12df2,f02df0=f02df0,ties=ties,test="LOGIT",errorspending="asP",alpha=0.025)
getPower2stage(n1=159,t=t,s22df1=s22df1,f12df2=f12df2,f02df0=f02df0,ties=ties,test="LOGIT",errorspending="asP",alpha=0.025)

getPower2stage(n1=133,t=t,s22df1=s22df1,f12df2=f12df2,f02df0=f02df0,ties=ties,test="WMW",errorspending="asOF",alpha=0.025)
getPower2stage(n1=132,t=t,s22df1=s22df1,f12df2=f12df2,f02df0=f02df0,ties=ties,test="WMW",errorspending="asOF",alpha=0.025)

getPower2stage(n1=135,t=t,s22df1=s22df1,f12df2=f12df2,f02df0=f02df0,ties=ties,test="BM",errorspending="asOF",alpha=0.025)
getPower2stage(n1=134,t=t,s22df1=s22df1,f12df2=f12df2,f02df0=f02df0,ties=ties,test="BM",errorspending="asOF",alpha=0.025)

getPower2stage(n1=143,t=t,s22df1=s22df1,f12df2=f12df2,f02df0=f02df0,ties=ties,test="LOGIT",errorspending="asOF",alpha=0.025)
getPower2stage(n1=142,t=t,s22df1=s22df1,f12df2=f12df2,f02df0=f02df0,ties=ties,test="LOGIT",errorspending="asOF",alpha=0.025)

##########################################
## 6 ## Normal with unequal variances #### unequal allocation
##########################################
p   <- 0.6
psi <- log(p/(1-p))
t   <- 2/3
mt  <- 1-t
sd1 <- 2
sd2 <- 1
####
npe_norm <- function(delta) {integrate(f=function(x) pnorm(q=x,mean=delta,sd=sd1)*dnorm(x=x,mean=0,sd=sd2),lower=-Inf,upper=Inf,rel.tol=0.0000001)$value-p}
uniroot(npe_norm,c(-2,0),tol=0.0000001)$root
##
delta <- -sqrt(5)*qnorm(p)
delta

f1_2 <- function(x){pnorm(q=x,mean=delta,sd=sd1)^2}
s2_2 <- function(x){pnorm(q=x,mean=0,sd=sd2,lower.tail=F)^2}
d_f1 <- function(x){dnorm(x=x,mean=delta,sd=sd1)}
d_f2 <- function(x){dnorm(x=x,mean=0,sd=sd2)}

f0_2 <- function(x){ ( t*pnorm(q=x,mean=delta,sd=sd1)+mt*pnorm(q=x,mean=0,sd=sd2) )^2}
d_f0 <- function(x){   t*dnorm(x=x,mean=delta,sd=sd1)+mt*dnorm(x=x,mean=0,sd=sd2) }

s22df1 <- integrate(f=function(x) s2_2(x)*d_f1(x),lower=-Inf,upper=Inf,rel.tol=0.0000001)$value
f12df2 <- integrate(f=function(x) f1_2(x)*d_f2(x),lower=-Inf,upper=Inf,rel.tol=0.0000001)$value
f02df0 <- integrate(f=function(x) f0_2(x)*d_f0(x),lower=-Inf,upper=Inf,rel.tol=0.0000001)$value
ties   <- 0
c(s22df1,f12df2,f02df0,ties)

####
getFixedSampleSize(alpha=0.025,beta=0.2,p=p,t=t,s22df1=s22df1,f12df2=f12df2,f02df0=f02df0)
getFixedPower(N=278,alpha=0.025,p=p,t=t,s22df1=s22df1,f12df2=f12df2,f02df0=f02df0,ties=ties)
####

#### Sample size in a two stage design

getPower2stage(n1=159,t=t,s22df1=s22df1,f12df2=f12df2,f02df0=f02df0,ties=ties,test="WMW",errorspending="asP",alpha=0.025)
getPower2stage(n1=158,t=t,s22df1=s22df1,f12df2=f12df2,f02df0=f02df0,ties=ties,test="WMW",errorspending="asP",alpha=0.025)

getPower2stage(n1=134,t=t,s22df1=s22df1,f12df2=f12df2,f02df0=f02df0,ties=ties,test="BM",errorspending="asP",alpha=0.025)
getPower2stage(n1=133,t=t,s22df1=s22df1,f12df2=f12df2,f02df0=f02df0,ties=ties,test="BM",errorspending="asP",alpha=0.025)

getPower2stage(n1=141,t=t,s22df1=s22df1,f12df2=f12df2,f02df0=f02df0,ties=ties,test="LOGIT",errorspending="asP",alpha=0.025)
getPower2stage(n1=140,t=t,s22df1=s22df1,f12df2=f12df2,f02df0=f02df0,ties=ties,test="LOGIT",errorspending="asP",alpha=0.025)

getPower2stage(n1=140,t=t,s22df1=s22df1,f12df2=f12df2,f02df0=f02df0,ties=ties,test="WMW",errorspending="asOF",alpha=0.025)
getPower2stage(n1=139,t=t,s22df1=s22df1,f12df2=f12df2,f02df0=f02df0,ties=ties,test="WMW",errorspending="asOF",alpha=0.025)

getPower2stage(n1=119,t=t,s22df1=s22df1,f12df2=f12df2,f02df0=f02df0,ties=ties,test="BM",errorspending="asOF",alpha=0.025)
getPower2stage(n1=118,t=t,s22df1=s22df1,f12df2=f12df2,f02df0=f02df0,ties=ties,test="BM",errorspending="asOF",alpha=0.025)

getPower2stage(n1=126,t=t,s22df1=s22df1,f12df2=f12df2,f02df0=f02df0,ties=ties,test="LOGIT",errorspending="asOF",alpha=0.025)
getPower2stage(n1=125,t=t,s22df1=s22df1,f12df2=f12df2,f02df0=f02df0,ties=ties,test="LOGIT",errorspending="asOF",alpha=0.025)
